# Supplementary material for: Investigation of the Side Chain Effect on Gas and Water Vapor Transport Properties of Anthracene-Maleimide Based Polymers of Intrinsic Microporosity
Source: Polymers (Basel). 2021 Dec 29;14(1):119. doi: 10.3390/polym14010119 (PMC8747615; doi:10.3390/polym14010119)
Supplement: Supplementary file 1 [file polymers-14-00119-s001.zip]

Archive with 1 entries (1 files):
- polymers-1503713-supplementary.pdf
